# Supplementary material for: PfMDR2 and PfMDR5 are dispensable for Plasmodium falciparum asexual parasite multiplication but change in vitro susceptibility to anti-malarial drugs
Source: Malar J. 2015 Feb 14;14:76. doi: 10.1186/s12936-015-0581-y (PMC4350286; doi:10.1186/s12936-015-0581-y)
Supplement: Additional file 1: Table S1. — Diagnostic long-range primers, intra-exonic primers and targeting construct primers. [file 12936_2015_581_MOESM1_ESM.xlsx]

## Sheet: Blad1
Primer	Gene	Construct	Sequence (5’ -> 3’)	Restriction site	Description
1	Pfmdr2		CGGAGTTAAAATATAGTCATTG		5’ mdr2 long range F
2	Pfmdr2		CGTATTTTTATCTTATCCACAC		3’ mdr2 long range R
3	Pfmdr2		TCACCACAAGTTTTAGATCG		mdr2 exon F
4	Pfmdr2		GTCATTAGAAGTTTTCGATTGC		mdr2 exon R
5	Pfmdr5		CTTCAATGTATCCACTGCTC		5’ mdr5 long range F
6	Pfmdr5		CACGGACGAATATTCACC		3’ mdr5 long range R
7	Pfmdr5		ACGATGGTAAAATTAGGGC		mdr5 exon F
8	Pfmdr5		CAGCAGGCTTATGTAGG		mdr5 exon R
9	Pfmdr2	pHHT-FRT-(GFP)-Pfmdr2	GGGGCGCGCATACCAAGGAAAAATCAGAG	BssHII	5’ mdr2 target region F
10	Pfmdr2	pHHT-FRT-(GFP)-Pfmdr2	GGGCGTACGCGGAATAGAATAAATGTCTC	BsiWI	5’ mdr2 target region R
11	Pfmdr2	pHHT-FRT-(GFP)-Pfmdr2	GGGCCCGGGTTAGTGACGCAAGTAATC	XmaI	3’ mdr2 target region F
12	Pfmdr2	pHHT-FRT-(GFP)-Pfmdr2	GGGGCTAGCCGTGTTACTTATTAGGAGG	NheI	3’ mdr2 target region R
13	Pfmdr5	pHHT-FRT-(GFP)-Pfmdr5	GCGCGCCCAGAAATTTTTCTCGTTCC	BssHII	5’ mdr5 target region F
14	Pfmdr5	pHHT-FRT-(GFP)-Pfmdr5	CGTACGCTCGGGGTACAAACAAA	BsiWI	5’ mdr5 target region R
15	Pfmdr5	pHHT-FRT-(GFP)-Pfmdr5	CCCGGGGCTGTATAGTCCAACCTATC	XmaI	3’ mdr5 target region F
16	Pfmdr5	pHHT-FRT-(GFP)-Pfmdr5	GCTAGCGGAAATGATGAGATAGATAGC	NheI	3’ mdr5 target region R
